# Supplementary material for: Muscle-Derived Cytokines Reduce Growth, Viability and Migratory Activity of Pancreatic Cancer Cells
Source: Cancers (Basel). 2021 Jul 29;13(15):3820. doi: 10.3390/cancers13153820 (PMC8345221; doi:10.3390/cancers13153820)
Supplement: Supplementary file 1 [file cancers-13-03820-s001.zip]

Archive with 2 entries (2 files):
- cancers-1278687-original images.pdf
- cancers-1278687-suppl tables.pdf
